# Supplementary material for: Novel molecular markers for Taxodium breeding from the chloroplast genomes of four artificial Taxodium hybrids
Source: Front Genet. 2023 Aug 2;14:1193023. doi: 10.3389/fgene.2023.1193023 (PMC10433758; doi:10.3389/fgene.2023.1193023)
Supplement: Supplementary file 1 [file Table2.xlsx]

## Sheet: Sheet1
Table S2. Summary of the T. ‘Zhongshanshan’ cp genome features
Genome features	T. ‘Zhongshanshan 61’	T. ‘Zhongshanshan 118’	T. ‘Zhongshanshan 302’	T. ‘Zhongshanshan 401’
Genome size (bp)/GC content (%)	132,128/35.3	131,942/35.3	132,037/35.3	132,037/35.3
Total gene number	120	120	120	120
Protein-coding genes	83	83	83	83
tRNAs	33	33	33	33
rRNAs	4	4	4	4
