# Supplementary material for: Novel molecular markers for Taxodium breeding from the chloroplast genomes of four artificial Taxodium hybrids
Source: Front Genet. 2023 Aug 2;14:1193023. doi: 10.3389/fgene.2023.1193023 (PMC10433758; doi:10.3389/fgene.2023.1193023)
Supplement: Supplementary file 2 [file Table3.xlsx]

## Sheet: Sheet1
	Talbe S3. Frequency of identified SSR motifs
T. distichum (MN535013)	Repeats	3	4	5	6	7	8	9	10	11	12	13	14	15	16	17	18	19	20	total
	A	-	-	-	-	-	-	-	9	4	3		2	1	1		1			21
	T	-	-	-	-	-	-	-	8	3	2	1		1	1			1		17
	AG	-	-	2		1	3	1	1	1				1	1					11
	AT	-	-		1															1
	TA	-	-	3		3	1	1		1										9
	TG	-	-	1																1
	ATA	-	1																	1
	ATG	-	1																	1
	AAAT	2																		2
	ATTG	1																		1
	CTAA	1																		1
	CTAC	1																		1
	TATG	1																		1
	TATT	1																		1
	TTGA	1																		1
	TTTC	1																		1
T. mucronatum (MN535011)	Repeats	3	4	5	6	7	8	9	10	11	12	13	14	15	16	17	18	19	20	total
	A	-	-	-	-	-	-	-	8	6	1	1	2	1	1				1	21
	T	-	-	-	-	-	-	-	6	3	1	3			1	1		1		16
	AG	-	-	1	2	1	1	2	2		1		1							11
	AT	-	-		1															1
	TA	-	-	3	3		2	1	1		1									11
	TG	-	-	1																1
	ATA	-	1																	1
	ATG	-	1																	1
	AAAT	1																		1
	ATTG	1																		1
	CTAA	1																		1
	CTAC	1																		1
	TATG	1																		1
	TATT	1																		1
	TTGA	1																		1
	TTTC	1																		1
T. ascendens (MN535012)	Repeats	3	4	5	6	7	8	9	10	11	12	13	14	15	16	17	18	19	20	total
	A	-	-	-	-	-	-	-	8	7	2	2	1		1				1	22
	T	-	-	-	-	-	-	-	8	1		2	2			2				15
	AG	-	-		1															1
	AT	-	-	1			1	1	2	2	1	1	1							10
	TA	-	-	4	1		1	1	1			1								9
	TG	-	-	1																1
	ATA	-	1																	1
	ATG	-	1																	1
	AAAT	1																		1
	ATTG	1																		1
	CTAA	1																		1
	CTAC	1																		1
	TATG	1																		1
	TATT	1																		1
	TTGA	1																		1
	TTTC	1																		1
T. ‘Zhongshanshan 61’ (MW307790)	Repeats	3	4	5	6	7	8	9	10	11	12	13	14	15	16	17	18	19	20	total
	A	-	-	-	-	-	-	-	9	6	2	2	1		1				1	22
	T	-	-	-	-	-	-	-	9	1		2	2			2				16
	AG	-	-		1															1
	AT	-	-	1			1	2		1	3	1					1			10
	TA	-	-	4	1		2		1				1							9
	TG	-	-	1																1
	ATA	-	1																	1
	ATG	-	1																	1
	AAAT	1																		1
	ATTG	1																		1
	CTAA	1																		1
	CTAC	1																		1
	TATG	1																		1
	TATT	1																		1
	TTGA	1																		1
	TTTC	1																		1
T. ‘Zhongshanshan 118’ (MW307791)	Repeats	3	4	5	6	7	8	9	10	11	12	13	14	15	16	17	18	19	20	total
	A	-	-	-	-	-	-	-	8	6	1	1	2	1	1				1	21
	T	-	-	-	-	-	-	-	6	3	1	3			1	1		1		16
	AT	-	-	1	2	1	1	2	2		1		1							11
	GA	-	-		1															1
	TA	-	-	3	3		2	1	1		1									11
	TG	-	-	1																1
	ATA	-	1																	1
	ATG	-	1																	1
	AAAT	1																		1
	ATTG	1																		1
	CTAA	1																		1
	CTAC	1																		1
	TATG	1																		1
	TATT	1																		1
	TTGA	1																		1
	TTTC	1																		1
T. ‘Zhongshanshan 302’ (MW307792)	Repeats	3	4	5	6	7	8	9	10	11	12	13	14	15	16	17	18	19	20	total
	A	-	-	-	-	-	-	-	8	6	1	1	2	1	1				1	21
	T	-	-	-	-	-	-	-	6	3	1	3			1	1		1		16
	AT	-	-	1	2	1	1	2	2		1		1							11
	GA	-	-		1															1
	TA	-	-	3	3		2	1	1		1									11
	TG	-	-	1																1
	ATA	-	1																	1
	ATG	-	1																	1
	AAAT	1																		1
	ATTG	1																		1
	CTAA	1																		1
	CTAC	1																		1
	TATG	1																		1
	TATT	1																		1
	TTGA	1																		1
	TTTC	1																		1
T. ‘Zhongshanshan 401’ (MW307789)	Repeats	3	4	5	6	7	8	9	10	11	12	13	14	15	16	17	18	19	20	total
	A	-	-	-	-	-	-	-	8	6	1	1	2	1	1				1	21
	T	-	-	-	-	-	-	-	6	3	1	3			1	1		1		16
	AT	-	-	1	2	1	1	2	2		1		1							11
	GA	-	-		1															1
	TA	-	-	3	3		2	1	1		1									11
	TG	-	-	1																1
	ATA	-	1																	1
	ATG	-	1																	1
	AAAT	1																		1
	ATTG	1																		1
	CTAA	1																		1
	CTAC	1																		1
	TATG	1																		1
	TATT	1																		1
	TTGA	1																		1
	TTTC	1																		1
