# Supplementary material for: Novel molecular markers for Taxodium breeding from the chloroplast genomes of four artificial Taxodium hybrids
Source: Front Genet. 2023 Aug 2;14:1193023. doi: 10.3389/fgene.2023.1193023 (PMC10433758; doi:10.3389/fgene.2023.1193023)
Supplement: Supplementary file 3 [file Table6.xlsx]

## Sheet: Sheet1
Table S6. Detection of highly variable regions in 8 Taxodium chloroplast genomes.
Window	Pi	Highly variable regions	Region
23518-24017	0.00343	trnD-GUC/psbM	non-coding region
38559-39071	0.00457	atpI/atpH	non-coding region
45578-46077	0.00321	psbK/trnL-GAA	non-coding region
65618-66120	0.00214	trnI-GAU/rrn16	non-coding region
125541-126041	0.00229	atpB/ndhC	non-coding region
