# Supplementary material for: Novel molecular markers for Taxodium breeding from the chloroplast genomes of four artificial Taxodium hybrids
Source: Front Genet. 2023 Aug 2;14:1193023. doi: 10.3389/fgene.2023.1193023 (PMC10433758; doi:10.3389/fgene.2023.1193023)
Supplement: Supplementary file 4 [file Table4.xlsx]

## Sheet: Table S1
Talbe S4. Dispersed repeats detected in the the four T. ‘Zhongshanshan ’ chloroplast genomes.
	T. distichum (MN535013)							T. mucronatum (MN535011)							T. ascendens (MN535012)							T. ‘Zhongshanshan 61’							T. ‘Zhongshanshan 118’							T. ‘Zhongshanshan 302’							T. ‘Zhongshanshan401’
No.	Size (bp)	Repeat Start 1	Type	Size (bp)	Repeat Start 2	Mismatch (bp)	E-Value	Size (bp)	Repeat Start 1	Type	Size (bp)	Repeat Start 2	Mismatch (bp)	E-Value	Size (bp)	Repeat Start 1	Type	Size (bp)	Repeat Start 2	Mismatch (bp)	E-Value	Size (bp)	Repeat Start 1	Type	Size (bp)	Repeat Start 2	Mismatch (bp)	E-Value	Size (bp)	Repeat Start 1	Type	Size (bp)	Repeat Start 2	Mismatch (bp)	E-Value	Size (bp)	Repeat Start 1	Type	Size (bp)	Repeat Start 2	Mismatch (bp)	E-Value	Size (bp)	Repeat Start 1	Type	Size (bp)	Repeat Start 2	Mismatch (bp)	E-Value
1	282	7411	P	282	45580	-3	8.1e-153	282	7408	P	282	45560	-3	8.11e-153	352	116483	F	352	116578	0	5.88e-203	282	7412	P	282	45590	-3	8.12e-153	282	7408	P	282	45560	-3	8.1e-153	282	7408	P	282	45560	-3	8.11e-153	282	7408	P	282	45560	-3	8.11e-153
2	270	7423	P	270	45580	-1	1.1e-150	270	7420	P	270	45560	-1	1.1e-150	270	101808	F	270	101871	0	1.37e-153	270	7424	P	270	45590	-1	1.11e-150	270	7420	P	270	45560	-1	1.1e-150	270	7420	P	270	45560	-1	1.1e-150	270	7420	P	270	45560	-1	1.1e-150
3	133	116250	F	133	116269	0	4.13e-71	168	116095	F	168	116190	-1	1.77e-89	282	7411	P	282	45568	-3	8.18e-153	144	101754	F	144	101817	0	9.87e-78	119	99542	P	119	114904	-2	7e-58	168	116095	F	168	116190	-1	1.77e-89	168	116095	F	168	116190	-1	1.77e-89
4	114	116250	F	114	116288	0	1.14e-59	119	99542	P	119	114904	-2	7.01e-58	270	7423	P	270	45568	-1	1.11e-150	114	116455	F	114	116474	0	1.14e-59	107	73111	P	107	131719	-3	9.97e-49	119	99542	P	119	114904	-2	7.01e-58	119	99542	P	119	114904	-2	7.01e-58
5	119	99537	P	119	114901	-2	7e-58	107	73111	P	107	131814	-3	9.98e-49	263	116477	F	263	116667	-1	1.78e-146	119	99586	P	119	115111	-2	7.02e-58	104	108503	F	104	115712	-3	5.85e-47	107	73111	P	107	131814	-3	9.98e-49	107	73111	P	107	131814	-3	9.98e-49
6	107	73113	P	107	131724	-3	9.97e-49	104	108503	F	104	115712	-3	5.86e-47	207	101808	F	207	101934	0	1.17e-115	107	73160	P	107	131905	-3	9.99e-49	95	73129	P	95	131713	-2	1.25e-43	104	108503	F	104	115712	-3	5.86e-47	104	108503	F	104	115712	-3	5.86e-47
7	95	116250	F	95	116307	0	3.12e-48	95	73129	P	95	131808	-2	1.26e-43	168	116477	F	168	116762	-1	1.78e-89	95	116455	F	95	116493	0	3.13e-48	92	108565	F	92	115774	-3	6.77e-40	95	73129	P	95	131808	-2	1.26e-43	95	73129	P	95	131808	-2	1.26e-43
8	104	108498	F	104	115709	-3	5.85e-47	92	108565	F	92	115774	-3	6.78e-40	144	101808	F	144	101997	0	9.95e-78	104	108673	F	104	115919	-3	5.87e-47	92	110494	F	92	110518	-3	6.77e-40	92	108565	F	92	115774	-3	6.78e-40	92	108565	F	92	115774	-3	6.78e-40
9	95	73131	P	95	131718	-2	1.25e-43	92	110494	F	92	110518	-3	6.78e-40	133	116920	F	133	116939	0	4.17e-71	95	73178	P	95	131899	-2	1.26e-43	83	110503	F	83	110527	-2	1.6e-36	92	110494	F	92	110518	-3	6.78e-40	92	110494	F	92	110518	-3	6.78e-40
10	92	108560	F	92	115771	-3	6.77e-40	83	110503	F	83	110527	-2	1.61e-36	114	116920	F	114	116958	0	1.15e-59	92	108735	F	92	115981	-3	6.79e-40	72	116296	F	72	116315	0	2.2e-34	83	110503	F	83	110527	-2	1.61e-36	83	110503	F	83	110527	-2	1.61e-36
11	92	110490	F	92	110514	-3	6.77e-40	72	116391	F	72	116410	0	2.2e-34	119	99640	P	119	115291	-2	7.08e-58	92	110661	F	92	110685	-3	6.79e-40	73	116095	F	73	116190	-1	1.2e-32	72	116391	F	72	116410	0	2.2e-34	72	116391	F	72	116410	0	2.2e-34
12	76	116250	F	76	116326	0	8.58e-37	73	116095	F	73	116285	-1	1.2e-32	107	73128	P	107	132390	-3	1.01e-48	81	101754	F	81	101880	0	8.4e-40	71	110515	F	71	110539	-1	1.87e-31	73	116095	F	73	116285	-1	1.2e-32	73	116095	F	73	116285	-1	1.2e-32
13	83	110499	F	83	110523	-2	1.6e-36	71	110515	F	71	110539	-1	1.87e-31	95	116920	F	95	116977	0	3.15e-48	76	116455	F	76	116512	0	8.6e-37	64	99597	P	64	114904	-1	2.76e-27	71	110515	F	71	110539	-1	1.87e-31	71	110515	F	71	110539	-1	1.87e-31
14	73	116092	F	73	116187	-1	1.2e-32	67	116196	F	67	116291	0	2.25e-31	104	108853	F	104	116099	-3	5.91e-47	83	110670	F	83	110694	-2	1.61e-36	54	110532	F	54	110556	0	1.51e-23	67	116196	F	67	116291	0	2.25e-31	67	116196	F	67	116291	0	2.25e-31
15	71	110511	F	71	110535	-1	1.87e-31	64	99597	P	64	114904	-1	2.77e-27	95	73146	P	95	132384	-2	1.27e-43	73	116297	F	73	116392	-1	1.21e-32	61	99460	P	61	115023	-2	1.52e-23	64	99597	P	64	114904	-1	2.77e-27	64	99597	P	64	114904	-1	2.77e-27
16	64	99592	P	64	114901	-1	2.76e-27	54	110532	F	54	110556	0	1.51e-23	90	73788	F	90	73854	-2	1.16e-40	71	110682	F	71	110706	-1	1.88e-31	60	88101	P	60	88101	-2	5.87e-23	54	110532	F	54	110556	0	1.51e-23	54	110532	F	54	110556	0	1.51e-23
17	57	116250	F	57	116345	0	2.36e-25	61	99460	P	61	115023	-2	1.52e-23	92	108915	F	92	116161	-3	6.84e-40	72	114999	F	72	115037	-2	5.06e-30	53	116296	F	53	116334	0	6.04e-23	61	99460	P	61	115023	-2	1.52e-23	61	99460	P	61	115023	-2	1.52e-23
18	54	110528	F	54	110552	0	1.51e-23	60	88101	P	60	88101	-2	5.88e-23	92	110841	F	92	110865	-3	6.84e-40	64	99641	P	64	115111	-1	2.77e-27	59	108553	F	59	115762	-3	1.29e-20	60	88101	P	60	88101	-2	5.88e-23	60	88101	P	60	88101	-2	5.88e-23
19	61	99455	P	61	115020	-2	1.52e-23	53	116391	F	53	116429	0	6.04e-23	81	101808	F	81	102060	0	8.46e-40	57	116455	F	57	116531	0	2.36e-25	59	110503	F	59	110551	-3	1.29e-20	53	116391	F	53	116429	0	6.04e-23	53	116391	F	53	116429	0	6.04e-23
20	58	88102	P	58	88102	-2	8.77e-22	59	108553	F	59	115762	-3	1.3e-20	76	116920	F	76	116996	0	8.66e-37	56	88148	P	56	88148	0	9.46e-25	49	108608	F	49	115817	-1	2.27e-18	59	108553	F	59	115762	-3	1.3e-20	59	108553	F	59	115762	-3	1.3e-20
21	59	108548	F	59	115759	-3	1.29e-20	59	110503	F	59	110551	-3	1.3e-20	83	110850	F	83	110874	-2	1.62e-36	54	110699	F	54	110723	0	1.51e-23	42	17225	P	42	17225	0	2.53e-16	59	110503	F	59	110551	-3	1.3e-20	59	110503	F	59	110551	-3	1.3e-20
22	59	110499	F	59	110547	-3	1.29e-20	49	108608	F	49	115817	-1	2.27e-18	75	73803	F	75	73869	0	3.47e-36	61	99504	P	61	115230	-2	1.52e-23	42	116253	F	42	116311	0	2.53e-16	49	108608	F	49	115817	-1	2.27e-18	49	108608	F	49	115817	-1	2.27e-18
23	49	108603	F	49	115814	-1	2.27e-18	42	17225	P	42	17225	0	2.53e-16	79	73788	F	79	73810	-2	3.75e-34	59	108723	F	59	115969	-3	1.3e-20	42	116253	F	42	116330	0	2.53e-16	42	17225	P	42	17225	0	2.53e-16	42	17225	P	42	17225	0	2.53e-16
24	42	17226	P	42	17226	0	2.53e-16	42	116348	F	42	116406	0	2.53e-16	79	73788	F	79	73832	-2	3.75e-34	59	110670	F	59	110718	-3	1.3e-20	41	99480	P	41	115023	0	1.01e-15	42	116348	F	42	116406	0	2.53e-16	42	116348	F	42	116406	0	2.53e-16
25	41	99475	P	41	115020	0	1.01e-15	42	116348	F	42	116425	0	2.53e-16	73	116477	F	73	116857	-1	1.21e-32	47	115024	F	47	115062	0	2.48e-19	49	75771	F	49	75804	-3	7.69e-15	42	116348	F	42	116425	0	2.53e-16	42	116348	F	42	116425	0	2.53e-16
26	49	75773	F	49	75806	-3	7.69e-15	41	99480	P	41	115023	0	1.01e-15	71	110862	F	71	110886	-1	1.89e-31	49	108778	F	49	116024	-1	2.28e-18	46	73771	F	46	73793	-2	9.21e-15	41	99480	P	41	115023	0	1.01e-15	41	99480	P	41	115023	0	1.01e-15
27	46	73773	F	46	73795	-2	9.21e-15	49	75771	F	49	75804	-3	7.7e-15	72	115179	F	72	115217	-2	5.1e-30	42	17229	P	42	17229	0	2.54e-16	38	22586	P	38	22586	0	6.48e-14	49	75771	F	49	75804	-3	7.7e-15	49	75771	F	49	75804	-3	7.7e-15
28	38	22587	P	38	22587	0	6.48e-14	46	73771	F	46	73793	-2	9.22e-15	68	73788	F	68	73876	-2	1.16e-27	41	99524	P	41	115230	0	1.02e-15	38	116253	F	38	116349	0	6.48e-14	46	73771	F	46	73793	-2	9.22e-15	46	73771	F	46	73793	-2	9.22e-15
29	38	116250	F	38	116364	0	6.48e-14	38	22586	P	38	22586	0	6.49e-14	64	99695	P	64	115291	-1	2.79e-27	49	75820	F	49	75853	-3	7.71e-15	38	116257	F	38	116296	0	6.48e-14	38	22586	P	38	22586	0	6.49e-14	38	22586	P	38	22586	0	6.49e-14
30	38	62961	F	38	63004	-1	7.39e-12	38	116348	F	38	116444	0	6.49e-14	57	116920	F	57	117015	0	2.38e-25	46	73820	F	46	73842	-2	9.24e-15	42	38556	P	42	38556	-2	1.96e-12	38	116348	F	38	116444	0	6.49e-14	38	116348	F	38	116444	0	6.49e-14
31	34	6626	P	34	6626	0	1.66e-11	38	116352	F	38	116391	0	6.49e-14	64	73825	F	64	73869	-2	2.64e-25	38	22590	P	38	22590	0	6.5e-14	38	62935	F	38	62978	-1	7.39e-12	38	116352	F	38	116391	0	6.49e-14	38	116352	F	38	116391	0	6.49e-14
32	34	26576	P	34	26576	0	1.66e-11	42	38556	P	42	38556	-2	1.96e-12	64	73847	F	64	73869	-2	2.64e-25	38	34492	F	38	34513	0	6.5e-14	41	38556	R	41	38556	-2	7.47e-12	42	38556	P	42	38556	-2	1.96e-12	42	38556	P	42	38556	-2	1.96e-12
33	40	65737	P	40	65737	-2	2.84e-11	38	62935	F	38	62978	-1	7.4e-12	54	110879	F	54	110903	0	1.52e-23	38	67867	P	38	67867	0	6.5e-14	41	38556	C	41	38557	-2	7.47e-12	38	62935	F	38	62978	-1	7.4e-12	38	62935	F	38	62978	-1	7.4e-12
34	42	8128	P	42	108173	-3	7.85e-11	41	38556	R	41	38556	-2	7.48e-12	61	99558	P	61	115410	-2	1.53e-23	38	116455	F	38	116550	0	6.5e-14	41	38557	R	41	38557	-2	7.47e-12	41	38556	R	41	38556	-2	7.48e-12	41	38556	R	41	38556	-2	7.48e-12
35	39	10544	F	39	68947	-2	1.08e-10	41	38556	C	41	38557	-2	7.48e-12	52	88204	P	52	88204	0	2.44e-22	35	67868	R	35	67868	0	4.16e-12	34	6623	P	34	6623	0	1.66e-11	41	38556	C	41	38557	-2	7.48e-12	41	38556	C	41	38557	-2	7.48e-12
36	32	26575	F	32	58422	0	2.65e-10	41	38557	R	41	38557	-2	7.48e-12	59	108903	F	59	116149	-3	1.31e-20	35	67868	C	35	67869	0	4.16e-12	34	99345	P	34	99345	0	1.66e-11	41	38557	R	41	38557	-2	7.48e-12	41	38557	R	41	38557	-2	7.48e-12
37	32	58423	P	32	58423	0	2.65e-10	34	6623	P	34	6623	0	1.66e-11	59	110850	F	59	110898	-3	1.31e-20	35	67869	R	35	67869	0	4.16e-12	34	116296	F	34	116353	0	1.66e-11	34	6623	P	34	6623	0	1.66e-11	34	6623	P	34	6623	0	1.66e-11
38	32	99343	P	32	99343	0	2.65e-10	34	99345	P	34	99345	0	1.66e-11	47	115204	F	47	115242	0	2.5e-19	38	62981	F	38	63024	-1	7.41e-12	40	38556	P	40	38556	-2	2.84e-11	34	99345	P	34	99345	0	1.66e-11	34	99345	P	34	99345	0	1.66e-11
39	38	38573	R	38	58419	-2	4.1e-10	34	116391	F	34	116448	0	1.66e-11	53	73869	F	53	73891	-2	7.56e-19	34	6627	P	34	6627	0	1.66e-11	40	38556	F	40	38558	-2	2.84e-11	34	116391	F	34	116448	0	1.66e-11	34	116391	F	34	116448	0	1.66e-11
40	38	93277	P	38	93277	-2	4.1e-10	40	38556	P	40	38556	-2	2.85e-11	49	108958	F	49	116204	-1	2.29e-18	34	67868	P	34	67868	0	1.66e-11	40	38558	P	40	38558	-2	2.84e-11	40	38556	P	40	38556	-2	2.85e-11	40	38556	P	40	38556	-2	2.85e-11
41	31	26576	P	31	58424	0	1.06e-09	40	38556	F	40	38558	-2	2.85e-11	42	17228	P	42	17228	0	2.56e-16	34	67868	F	34	67870	0	1.66e-11	40	65709	P	40	65709	-2	2.84e-11	40	38556	F	40	38558	-2	2.85e-11	40	38556	F	40	38558	-2	2.85e-11
42	31	26577	R	31	26577	0	1.06e-09	40	38558	P	40	38558	-2	2.85e-11	41	99578	P	41	115410	0	1.02e-15	34	67870	P	34	67870	0	1.66e-11	33	38565	R	33	38565	0	6.64e-11	40	38558	P	40	38558	-2	2.85e-11	40	38558	P	40	38558	-2	2.85e-11
43	31	26577	C	31	26578	0	1.06e-09	40	65709	P	40	65709	-2	2.85e-11	49	75876	F	49	75909	-3	7.76e-15	34	99389	P	34	99389	0	1.66e-11	42	8125	P	42	108178	-3	7.85e-11	40	65709	P	40	65709	-2	2.85e-11	40	65709	P	40	65709	-2	2.85e-11
44	31	26578	R	31	26578	0	1.06e-09	33	38565	R	33	38565	0	6.65e-11	46	73788	F	46	73898	-2	9.3e-15	40	65754	P	40	65754	-2	2.85e-11	39	10541	F	39	68945	-2	1.08e-10	33	38565	R	33	38565	0	6.65e-11	33	38565	R	33	38565	0	6.65e-11
45	31	26579	P	31	58423	0	1.06e-09	42	8125	P	42	108178	-3	7.86e-11	38	22589	P	38	22589	0	6.55e-14	37	38579	C	37	67867	-1	2.89e-11	39	38556	R	39	38556	-2	1.08e-10	42	8125	P	42	108178	-3	7.86e-11	42	8125	P	42	108178	-3	7.86e-11
46	31	26579	F	31	58424	0	1.06e-09	39	10541	F	39	68945	-2	1.08e-10	38	116920	F	38	117034	0	6.55e-14	37	38579	R	37	67868	-1	2.89e-11	39	38556	C	39	38559	-2	1.08e-10	39	10541	F	39	68945	-2	1.08e-10	39	10541	F	39	68945	-2	1.08e-10
47	39	26577	P	39	38568	-3	4e-09	39	38556	R	39	38556	-2	1.08e-10	38	62964	F	38	63007	-1	7.46e-12	33	67868	R	33	67868	0	6.65e-11	39	38559	R	39	38559	-2	1.08e-10	39	38556	R	39	38556	-2	1.08e-10	39	38556	R	39	38556	-2	1.08e-10
48	30	17833	P	30	17833	0	4.25e-09	39	38556	C	39	38559	-2	1.08e-10	34	6626	P	34	6626	0	1.68e-11	33	67868	C	33	67871	0	6.65e-11	32	109479	P	32	109479	0	2.65e-10	39	38556	C	39	38559	-2	1.08e-10	39	38556	C	39	38559	-2	1.08e-10
49	30	26577	P	30	26577	0	4.25e-09	39	38559	R	39	38559	-2	1.08e-10	34	99443	P	34	99443	0	1.68e-11	33	67871	R	33	67871	0	6.65e-11	38	38556	P	38	38556	-2	4.1e-10	39	38559	R	39	38559	-2	1.08e-10	39	38559	R	39	38559	-2	1.08e-10
50	30	26577	F	30	26579	0	4.25e-09	32	109479	P	32	109479	0	2.66e-10	40	46872	P	40	46872	-2	2.87e-11	42	8129	P	42	108348	-3	7.87e-11	38	38556	F	38	38560	-2	4.1e-10	32	109479	P	32	109479	0	2.66e-10	32	109479	P	32	109479	0	2.66e-10
F: forward, R: reverse, C: complement, P: palindrome.
