# Supplementary material for: Novel molecular markers for Taxodium breeding from the chloroplast genomes of four artificial Taxodium hybrids
Source: Front Genet. 2023 Aug 2;14:1193023. doi: 10.3389/fgene.2023.1193023 (PMC10433758; doi:10.3389/fgene.2023.1193023)
Supplement: Supplementary file 5 [file Table1.xlsx]

## Sheet: Sheet1
Table S1. Sequencing and assembly results of the four cp genomes of T. ‘Zhongshanshan’
Species	Clean data (Gb)	Q20(%)	GC content(%)
T. ‘Zhongshanshan 61’	5.17	98.61	34.6
T. ‘Zhongshanshan 118’	6.53	97.45	35.74
T. ‘Zhongshanshan 302’	6.51	97.39	35.81
T. ‘Zhongshanshan 401’	5.12	98.79	34.68
