# Supplementary material for: Novel molecular markers for Taxodium breeding from the chloroplast genomes of four artificial Taxodium hybrids
Source: Front Genet. 2023 Aug 2;14:1193023. doi: 10.3389/fgene.2023.1193023 (PMC10433758; doi:10.3389/fgene.2023.1193023)
Supplement: Supplementary file 7 [file Table5.xlsx]

## Sheet: Sheet1
Table S5. Relative synonymous codon usage (RSCU) in the Taxodium cp genomes.
Amino acid	Codon	T. mucronatum		T. ascendens		T. distichum		T.‘Zhongshanshan 401’		T.‘Zhongshanshan 61’		T.‘Zhongshanshan 118’		T.‘Zhongshanshan 302’
		RSCU	Number	RSCU	Number	RSCU	Number	RSCU	Number	RSCU	Number	RSCU	Number	RSCU	Number
Ala	GCA	1.18897	431	1.18897	431	1.18897	431	1.18897	431	1.18897	431	1.18897	431	1.18897	431
	GCC	0.493793	179	0.493793	179	0.493793	179	0.493793	179	0.493793	179	0.493793	179	0.493793	179
	GCG	0.333793	121	0.333793	121	0.333793	121	0.333793	121	0.333793	121	0.333793	121	0.333793	121
	GCU	1.98345	719	1.98345	719	1.98345	719	1.98345	719	1.98345	719	1.98345	719	1.98345	719
Arg	AGA	1.94378	461	1.975	474	1.94378	461	1.94378	461	1.96089	468	1.94378	461	1.94378	461
	AGG	0.535488	127	0.529167	127	0.535488	127	0.535488	127	0.532123	127	0.535488	127	0.535488	127
	CGA	1.2818	304	1.26667	304	1.2818	304	1.2818	304	1.27374	304	1.2818	304	1.2818	304
	CGC	0.472242	112	0.466667	112	0.472242	112	0.472242	112	0.469274	112	0.472242	112	0.472242	112
	CGG	0.341532	81	0.3375	81	0.341532	81	0.341532	81	0.339385	81	0.341532	81	0.341532	81
	CGU	1.42516	338	1.425	342	1.42516	338	1.42516	338	1.42458	340	1.42516	338	1.42516	338
Asn	AAC	0.440351	251	0.438642	252	0.439965	251	0.440351	251	0.440175	252	0.440351	251	0.440351	251
	AAU	1.55965	889	1.56136	897	1.56004	890	1.55965	889	1.55983	893	1.55965	889	1.55965	889
Asp	GAC	0.375355	198	0.372401	197	0.375355	198	0.375355	198	0.373106	197	0.375355	198	0.375355	198
	GAU	1.62464	857	1.6276	861	1.62464	857	1.62464	857	1.62689	859	1.62464	857	1.62464	857
Cys	UGC	0.55	77	0.55	77	0.55	77	0.55	77	0.55	77	0.55	77	0.55	77
	UGU	1.45	203	1.45	203	1.45	203	1.45	203	1.45	203	1.45	203	1.45	203
Gln	CAA	1.56678	698	1.56902	699	1.56678	698	1.56678	698	1.56902	699	1.56678	698	1.56678	698
	CAG	0.433221	193	0.430976	192	0.433221	193	0.433221	193	0.430976	192	0.433221	193	0.433221	193
Glu	GAA	1.57776	1121	1.5813	1133	1.57806	1122	1.57776	1121	1.58013	1129	1.57776	1121	1.57776	1121
	GAG	0.422238	300	0.418702	300	0.421941	300	0.422238	300	0.419874	300	0.422238	300	0.422238	300
Gly	GGA	1.65947	653	1.65947	653	1.65947	653	1.65947	653	1.65947	653	1.65947	653	1.65947	653
	GGC	0.376112	148	0.376112	148	0.376112	148	0.376112	148	0.376112	148	0.376112	148	0.376112	148
	GGG	0.495553	195	0.495553	195	0.495553	195	0.495553	195	0.495553	195	0.495553	195	0.495553	195
	GGU	1.46887	578	1.46887	578	1.46887	578	1.46887	578	1.46887	578	1.46887	578	1.46887	578
His	CAC	0.435115	114	0.435946	114	0.435946	114	0.435115	114	0.435946	114	0.435115	114	0.435115	114
	CAU	1.56489	410	1.56405	409	1.56405	409	1.56489	410	1.56405	409	1.56489	410	1.56489	410
Ile	AUA	1.00994	711	1.00897	712	1.01042	711	1.00994	711	1.00899	711	1.00994	711	1.00994	711
	AUC	0.5	352	0.497402	351	0.498816	351	0.5	352	0.498108	351	0.5	352	0.5	352
	AUU	1.49006	1049	1.49362	1054	1.49076	1049	1.49006	1049	1.4929	1052	1.49006	1049	1.49006	1049
Leu	CUA	0.885319	395	0.89755	403	0.885319	395	0.885319	395	0.891288	399	0.885319	395	0.885319	395
	CUC	0.347404	155	0.347439	156	0.349645	156	0.347404	155	0.348474	156	0.347404	155	0.347404	155
	CUG	0.345162	154	0.342984	154	0.345162	154	0.345162	154	0.344006	154	0.345162	154	0.345162	154
	CUU	1.21255	541	1.22494	550	1.21255	541	1.21255	541	1.21966	546	1.21255	541	1.21255	541
	UUA	2.00149	893	1.98886	893	2.00374	894	2.00149	893	1.99479	893	2.00149	893	2.00149	893
	UUG	1.20807	539	1.19822	538	1.20359	537	1.20807	539	1.20179	538	1.20807	539	1.20807	539
Lys	AAA	1.53208	1182	1.52797	1188	1.53048	1180	1.53208	1182	1.52835	1186	1.53208	1182	1.53208	1182
	AAG	0.46792	361	0.472026	367	0.46952	362	0.46792	361	0.471649	366	0.46792	361	0.46792	361
Met	AUG	1	587	1	587	1	587	1	587	1	587	1	587	1	587
Phe	UUC	0.597895	426	0.595238	425	0.597895	426	0.597895	426	0.597475	426	0.597895	426	0.597895	426
	UUU	1.40211	999	1.40476	1003	1.40211	999	1.40211	999	1.40252	1000	1.40211	999	1.40211	999
Pro	CCA	1.12524	292	1.12524	292	1.12524	292	1.12524	292	1.12524	292	1.12524	292	1.12524	292
	CCC	0.716763	186	0.716763	186	0.716763	186	0.716763	186	0.716763	186	0.716763	186	0.716763	186
	CCG	0.454721	118	0.454721	118	0.454721	118	0.454721	118	0.454721	118	0.454721	118	0.454721	118
	CCU	1.70328	442	1.70328	442	1.70328	442	1.70328	442	1.70328	442	1.70328	442	1.70328	442
Ser	AGC	0.350391	97	0.356971	99	0.350391	97	0.350391	97	0.356757	99	0.350391	97	0.350391	97
	AGU	1.24262	344	1.24038	344	1.24262	344	1.24262	344	1.24324	345	1.24262	344	1.24262	344
	UCA	1.20289	333	1.20433	334	1.20289	333	1.20289	333	1.2036	334	1.20289	333	1.20289	333
	UCC	0.816376	226	0.814904	226	0.816376	226	0.816376	226	0.814414	226	0.816376	226	0.816376	226
	UCG	0.516556	143	0.512019	142	0.516556	143	0.516556	143	0.511712	142	0.516556	143	0.516556	143
	UCU	1.87116	518	1.87139	519	1.87116	518	1.87116	518	1.87027	519	1.87116	518	1.87116	518
Ter	UAA	1.59036	44	1.59036	44	1.59036	44	1.59036	44	1.59036	44	1.59036	44	1.59036	44
	UAG	0.650602	18	0.650602	18	0.650602	18	0.650602	18	0.650602	18	0.650602	18	0.650602	18
	UGA	0.759036	21	0.759036	21	0.759036	21	0.759036	21	0.759036	21	0.759036	21	0.759036	21
Thr	ACA	1.19494	354	1.19192	354	1.19494	354	1.19494	354	1.19393	354	1.19494	354	1.19494	354
	ACC	0.688608	204	0.683502	203	0.688608	204	0.688608	204	0.684654	203	0.688608	204	0.688608	204
	ACG	0.418565	124	0.430976	128	0.418565	124	0.418565	124	0.424958	126	0.418565	124	0.418565	124
	ACU	1.69789	503	1.6936	503	1.69789	503	1.69789	503	1.69646	503	1.69789	503	1.69789	503
Trp	UGG	1	429	1	430	1	430	1	429	1	430	1	429	1	429
Tyr	UAC	0.40264	183	0.400876	183	0.40264	183	0.40264	183	0.401756	183	0.40264	183	0.40264	183
	UAU	1.59736	726	1.59912	730	1.59736	726	1.59736	726	1.59824	728	1.59736	726	1.59736	726
Val	GUA	1.49249	497	1.49699	497	1.49249	497	1.49249	497	1.50075	499	1.49249	497	1.49249	497
	GUC	0.513514	171	0.512048	170	0.513514	171	0.513514	171	0.511278	170	0.513514	171	0.513514	171
	GUG	0.606607	202	0.608434	202	0.606607	202	0.606607	202	0.607519	202	0.606607	202	0.606607	202
	GUU	1.38739	462	1.38253	459	1.38739	462	1.38739	462	1.38045	459	1.38739	462	1.38739	462
Total codons		24739		24823		24739		24739		24788		24739		24739
