# Supplementary material for: Novel molecular markers for Taxodium breeding from the chloroplast genomes of four artificial Taxodium hybrids
Source: Front Genet. 2023 Aug 2;14:1193023. doi: 10.3389/fgene.2023.1193023 (PMC10433758; doi:10.3389/fgene.2023.1193023)
Supplement: Supplementary file 8 [file Table7.xlsx]

## Sheet: Sheet1
Table S7. Primer sequences used in this study.
No.	Forward PCR Primer (5ˊ-3ˊ)	Reverse PCR Primer (5ˊ-3ˊ)	Site
Primer 1	CATCTGTCCCTCTGTATGTTACATG	GGAACTGCTATGTAGGCTTCTGT	trnQ-UUG - trnS-GGA
Primer 2	AAGACCCAGAGCCAATTATAGAGAC	AACTTATTGTGTCTTTGCGGAGAC	rps14 - trnfM-CAU
Primer 3	CTGTTCGTCTCTTGTACGATATAAG	ATGAATTTCTGTTCTGAAGATGTTT	trnD-GUC - psbM
Primer 4	TATGGAGGTTGAGGATAACTGGC	CGTTGAGTCTCTGCACCTATCC	psbK - trnQ-UUG
specific-Primer 5	ATCCCGAAATAGAAGGATATTGT	TCATACTTATTCTAAAACATAGA	trnQ-UUG - trnS-GGA
specific-Primer 6	ATAGCATACCCAAGGGATTGCTC	ATACCCATATAACGAGTCAAAT	rps14 - trnfM-CAU
specific-Primer 7	TAATATATTAGAAAAAAAGGCTTT	AAAGGTGTGGAAGCTTTTACCT	trnD-GUC - psbM
specific-Primer 8	TTGTTTCTTTTTAGGTTCCCCTC	GAAATCAAAAAGAATTTTTTTCTTC	psbK - trnQ-UUG
